# Supplementary material for: MicroRNA-223 and microRNA-21 in peripheral blood B cells associated with progression of primary biliary cholangitis patients
Source: PLoS One. 2017 Sep 8;12(9):e0184292. doi: 10.1371/journal.pone.0184292 (PMC5590910; doi:10.1371/journal.pone.0184292)
Supplement: S1 Table — (XLSX) [file pone.0184292.s001.xlsx]

## Sheet: Sheet2
Treatment vs Control 2.0 fold up regulated miRNAs
		Fold change	P-value	FDR
ID	Name	Treatment vs Control	Treatment vs Control	Treatment vs Control	Mean of Control group	Mean of Treatment group
42810	hsa-miR-149-5p	29.8956	1.0374e-08	6.27993e-08	0.0236801	0.707931
46633	hsa-miR-1267	7.65658	0.000785018	0.0017935	0.194418	1.48857
146117	hsv1-miR-H6-3p	2.33755	3.08412e-05	9.72533e-05	0.506743	1.18454
145977	hsa-miR-1247-5p	5.55596	2.09007e-05	6.92424e-05	0.0369228	0.205142
145838	hsa-miR-125b-1-3p	3.65575	0.00043946	0.0010636	0.146617	0.535994
147199	hsa-miR-27b-3p	2.13961	0.0214441	0.035427	1.5759	3.37181
147165	hsa-let-7b-5p	2.14895	0.0294223	0.0467749	1.52152	3.26967
148635	hsa-miR-933	2.1056	0.0111096	0.0195895	0.0583966	0.12296
148251	hsa-miR-3689a-5p/hsa-miR-3689b-5p/hsa-miR-3689e	6.93042	0.00253638	0.00520463	0.0157977	0.109485
148206	hsa-miR-3664-5p	2.447	1.91453e-06	7.59705e-06	0.0393859	0.0963772
168861	hsa-miR-4754	30.5239	0.000249901	0.000638351	0.0532503	1.6254
169170	hsa-miR-4472	11.3786	3.0956e-06	1.19224e-05	0.123859	1.40934
169043	hsa-miR-4462	3.78363	0.00652444	0.012096	0.0188436	0.0712974
169086	hsa-miR-4786-5p	3.09359	0.00160428	0.00342027	0.0633453	0.195965
28191	hsa-miR-30e-5p	2.18656	1.18116e-06	4.8816e-06	10.0994	22.083
14313	hsa-miR-499a-5p	271.906	5.96838e-10	4.88465e-09	0.0189676	5.15741
42932	hsa-miR-920	3.44147	8.78068e-06	3.13112e-05	0.241286	0.830379
46791	hsa-miR-1204	3.52499	5.47765e-08	2.86914e-07	0.0377471	0.133058
46624	hsa-miR-1236-3p	5.39341	6.41394e-05	0.000189299	0.0304721	0.164349
42769	hsa-let-7b-3p	3.73988	0.000846667	0.00192551	0.0951744	0.355941
46474	hsa-miR-766-5p	2.56303	3.61255e-05	0.000111931	0.032432	0.083124
168799	hsa-miR-4710	8.79239	3.73696e-05	0.000115641	0.00738523	0.0649338
168675	hsa-miR-4433a-3p	6.80835	0.00108229	0.00238296	0.00826779	0.05629
168673	hsa-miR-4656	9.92436	0.0034157	0.0068095	0.0103314	0.102533
168814	hsa-miR-4463	3.12048	0.00100327	0.00222471	0.0319954	0.099841
169333	hsa-miR-3194-3p	3.08942	0.000396468	0.000972794	0.0155384	0.0480046
169211	hsa-miR-5704	2.3037	2.51393e-06	9.78818e-06	1.76295	4.0613
30787	hsa-miR-125b-5p	3.49747	0.0263943	0.0425042	4.40868	15.4192
42766	hsa-miR-554	2.17368	0.000161625	0.000428702	0.0281919	0.0612802
10138	hsa-miR-130a-3p	13.4627	0.00217773	0.0045114	0.331995	4.46956
46381	hsa-miR-1298-5p	5.68384	0.00703232	0.0129507	0.0150911	0.0857757
146086	hsa-miR-30a-5p	3.99515	3.8225e-07	1.71978e-06	3.46415	13.8398
145905	hsa-miR-518a-5p/hsa-miR-527	7.46019	1.42558e-07	6.88708e-07	0.0274316	0.204645
147767	hsa-miR-4279	4.55892	1.66758e-07	7.97875e-07	0.841976	3.8385
148682	hsa-miR-483-3p	4.43568	1.67869e-07	8.01647e-07	1.55757	6.90886
148264	hsa-miR-3665	434.591	0.0204261	0.0339026	0.00322192	1.40022
17835	hsa-miR-450a-5p	2.406	0.0111839	0.0196914	0.0340437	0.0819091
168700	hsa-miR-5696	16.096	6.23909e-05	0.000184734	0.156451	2.51824
168918	hsa-miR-4491	2.26221	0.0194494	0.0325202	0.0160961	0.0364128
168621	hsa-miR-4796-5p	3.12498	1.8143e-07	8.58169e-07	0.0241676	0.0755232
168670	hsa-miR-4694-5p	2.09842	0.00409468	0.00797773	0.19143	0.401701
168767	hsa-miR-4681	5.02303	7.75845e-07	3.30531e-06	0.00944349	0.047435
168570	hsa-miR-2682-3p	3.99308	5.3817e-05	0.000161906	0.0472006	0.188476
169106	hsa-miR-4783-3p	4.08963	2.98944e-05	9.46276e-05	0.0522574	0.213714
169282	hsa-miR-4290	13.2925	5.02776e-10	4.18968e-09	0.975665	12.969
169034	hsa-miR-642b-5p	3.90959	1.36881e-05	4.69738e-05	0.828878	3.24057
17676	hsa-miR-152-3p	19.7018	0.0261884	0.0422547	0.0403244	0.794465
42703	hsa-miR-490-3p	5.15778	3.19634e-11	3.34139e-10	0.193909	1.00014
27568	hsa-miR-744-5p	11.9978	2.7977e-05	8.96994e-05	0.437905	5.25389
42832	hsa-miR-638	10.4496	2.69188e-07	1.24487e-06	0.469398	4.90502
42496	hsa-miR-181c-5p	5.18489	4.95013e-06	1.8382e-05	0.0598776	0.310459
42504	hsa-miR-593-3p	3.02827	0.000115043	0.000318029	0.0203685	0.0616811
146098	hsv1-miR-H5-3p	2.12359	4.43682e-06	1.66749e-05	4.16016	8.83448
145736	hsa-miR-605-5p	3.38058	1.50762e-06	6.11677e-06	0.0358363	0.121148
145962	hsa-miR-639	4.80069	3.44558e-05	0.000107157	0.0500201	0.240131
148669	hsa-miR-185-3p	197.474	0.0422546	0.0650554	0.00418649	0.826721
148284	hsa-miR-208b-3p	61.5869	4.50906e-14	9.04722e-13	0.0579711	3.57026
168795	hsa-miR-4706	2.81399	0.000118242	0.000324949	0.0256193	0.0720924
168676	hsa-miR-499b-5p	7.03209	0.0180762	0.0304493	0.0176353	0.124013
168572	hsa-miR-4507	22.4149	6.49642e-05	0.000191279	0.132442	2.96867
169182	hsa-miR-4728-3p	6.67358	1.18302e-07	5.86324e-07	0.123486	0.824092
169157	hsa-miR-4755-3p	6.3245	1.02781e-07	5.15565e-07	0.087463	0.55316
42717	hsa-miR-92b-5p	16.2102	0.000416196	0.00101619	0.0162636	0.263636
32731	hsa-miR-190b	8.07326	1.92877e-05	6.42408e-05	0.0133679	0.107922
145677	hsa-miR-139-5p	5.9594	1.10198e-09	8.48828e-09	0.0377815	0.225155
148480	hsa-miR-494-5p	2.60551	1.7503e-05	5.89275e-05	0.0386298	0.10065
148089	hsa-miR-208a-3p	129.103	2.84999e-11	3.03025e-10	0.112511	14.5255
168668	hsa-miR-4732-3p	2.1703	7.51242e-09	4.64274e-08	0.652001	1.41504
169126	hsa-miR-4486	13.5972	0.000969472	0.0021594	0.0665472	0.904852
168998	hsa-miR-4508	12.0081	4.71287e-06	1.76325e-05	0.209632	2.51729
10928	hsa-miR-125a-5p	2.27908	0.0039341	0.00771319	2.12768	4.84915
42782	hcmv-miR-UL148D	4.95935	2.34432e-06	9.17087e-06	0.132173	0.655494
42791	hsa-miR-548b-5p	3.52174	0.00976216	0.0174109	0.014709	0.0518015
27541	hcmv-miR-UL70-3p	9.8927	0.00118208	0.00258664	0.010899	0.10782
146089	hsv1-miR-H8-5p	4.47084	2.98395e-05	9.4574e-05	0.0451178	0.201715
145821	hsa-miR-518c-5p	2.72027	0.000101387	0.000284387	0.0182411	0.0496207
147537	hsa-miR-4264	4.42763	1.74265e-06	6.97061e-06	0.0300291	0.132958
168690	hsa-miR-4466	25.5464	0.0183036	0.0307698	0.00676806	0.172899
168674	hsa-miR-4716-5p	7.85152	5.16296e-09	3.33648e-08	0.0863147	0.677701
168665	hsa-miR-3619-3p	2.84287	1.33967e-06	5.47306e-06	0.0463243	0.131694
168943	hsa-miR-4769-3p	17.7247	2.10866e-07	9.89878e-07	0.0283463	0.502431
168872	hsa-miR-24-1-5p	5.79601	7.13246e-05	0.000208078	0.0514546	0.298231
169299	hsa-miR-4538	17.3759	0.0236513	0.0386625	0.00229157	0.0398182
169295	hsa-miR-4725-3p	4.35424	0.00192867	0.00404258	0.140569	0.612071
169016	hsa-miR-4743-5p	4.70602	0.000234297	0.000599106	0.0446759	0.210245
42923	hsa-miR-30c-5p	3.27708	0.000114333	0.000316419	5.77855	18.9368
42633	hsa-miR-885-3p	136.412	0.000300004	0.000751671	0.0150057	2.04695
42584	hsa-miR-432-3p	7.02774	0.000328198	0.000816557	0.014669	0.10309
33596	hsa-miR-126-5p	28.086	6.58455e-09	4.13696e-08	0.266791	7.49309
32946	hsa-miR-486-5p	5.50062	1.50632e-09	1.12884e-08	0.147759	0.812764
31867	hsa-miR-145-3p	3.30907	0.0354886	0.0554273	0.153323	0.507358
146096	hsa-miR-764	2.05897	0.046661	0.0711352	0.0310439	0.0639183
147614	hsa-miR-4299	3.0773	2.64607e-05	8.52776e-05	1.36758	4.20846
46264	hsa-miR-298	2.93136	3.81328e-06	1.44625e-05	0.423723	1.24208
169367	hsa-miR-4444	2.21112	0.000134041	0.000362494	0.0979542	0.216589
169048	hsa-miR-4736	2.51806	0.00932132	0.0167568	0.0402562	0.101368
169303	hsa-miR-378g	21.3327	5.76965e-10	4.73759e-09	0.0472046	1.007
27536	hsa-miR-190a-5p	14.3991	3.29968e-06	1.26691e-05	0.0405593	0.584019
42906	ebv-miR-BHRF1-1	3.11771	3.32466e-08	1.84226e-07	0.350975	1.09424
17825	hsa-miR-338-5p	3.89729	0.00439513	0.00849658	0.0418733	0.163193
146046	jcv-miR-J1-5p	4.45935	1.29854e-05	4.48097e-05	0.0408671	0.182241
147805	hsa-miR-3183	3.56529	7.13627e-05	0.000208078	0.0946818	0.337569
148384	hsa-miR-3648	2.1599	0.0233521	0.0382993	0.0334679	0.0722873
168632	hsa-miR-5188	2.49125	0.00362314	0.00714858	0.0796657	0.198467
168928	hsa-miR-4431	2.18632	0.00021627	0.000555867	0.847061	1.85194
168702	hsa-miR-4540	3.11178	7.80666e-11	7.49922e-10	0.241399	0.75118
169253	hsa-miR-4690-5p	2.39705	0.0112666	0.0197821	0.0831604	0.199339
169266	hsa-miR-378d	10.5751	2.7117e-12	3.56473e-11	0.255729	2.70436
169238	hsa-miR-4654	7.68473	8.38999e-06	3.01652e-05	0.294557	2.26359
169096	hsa-miR-4804-3p	2.17784	3.34361e-05	0.000104378	0.346661	0.754973
169171	hsa-miR-4436b-5p	7.24185	2.19099e-08	1.24173e-07	0.120319	0.871334
11108	hsa-miR-425-3p	2.32465	0.0496671	0.0750739	0.0970077	0.225509
42571	hsa-miR-129-1-3p	2.24731	3.70495e-06	1.41163e-05	0.687902	1.54592
10923	hsa-miR-107	2.3021	5.70966e-05	0.0001711	2.4549	5.65141
27672	hsa-miR-615-3p	2.76311	6.74023e-06	2.45783e-05	0.175523	0.48499
4040	hsa-miR-9-5p	7.60312	0.0428508	0.0658103	0.023625	0.179624
146163	hsa-miR-224-3p	2.95884	7.88732e-08	4.00483e-07	0.0870942	0.257698
145822	hsa-miR-214-5p	15.9675	2.75762e-06	1.07035e-05	0.023437	0.374231
145768	hsa-miR-665	3.69603	2.4641e-05	8.01397e-05	0.624797	2.30927
147604	hsa-miR-4285	7.38553	2.5879e-07	1.20125e-06	0.850424	6.28083
147804	hsv1-miR-H17	11.0716	8.63438e-05	0.000245232	0.0710669	0.786825
147947	hsa-miR-4308	2.07151	0.00143127	0.00308044	0.617442	1.27904
148228	hsa-miR-3656	45.0127	3.45951e-06	1.32419e-05	0.100029	4.50257
148641	hsa-miR-518b	3.93803	0.000920163	0.00207558	0.0161711	0.0636824
148621	hsa-miR-892a	2.06196	3.5483e-05	0.000110077	0.252655	0.520964
168635	hsa-miR-378e	11.3069	7.19948e-09	4.47808e-08	0.181046	2.04707
168692	hsa-miR-3688-5p	2.42648	0.000732114	0.0016897	0.0742247	0.180105
168950	hsa-miR-4646-3p	11.7109	1.21846e-07	6.01493e-07	0.0313686	0.367355
168578	hsa-miR-5190	8.74004	7.50193e-05	0.000217033	0.0226773	0.1982
168722	hsa-miR-4742-3p	2.27318	2.1479e-09	1.5225e-08	0.863688	1.96332
168893	hsa-miR-4505	16.5252	1.30546e-06	5.35088e-06	0.224049	3.70245
169166	hsa-miR-4683	3.27696	4.61399e-06	1.72886e-05	0.0356793	0.11692
169257	hsa-miR-4740-5p	26.3641	0.00303467	0.00613842	0.00962106	0.25365
169165	hsa-miR-5585-5p	6.564	4.09623e-07	1.8297e-06	0.0127391	0.0836197
169393	hsa-miR-4747-5p	7.2468	0.000611721	0.00143446	0.900778	6.52776
17529	hcmv-miR-US25-2-3p	2.83603	0.00472022	0.00904769	0.0349454	0.0991064
19596	hsa-miR-30d-5p	2.45769	6.64624e-08	3.42357e-07	2.18476	5.36947
17391	hsa-miR-635	3.17934	5.27542e-07	2.32717e-06	0.0952711	0.3029
17863	hsa-miR-934	2.55398	1.81339e-09	1.31921e-08	0.641746	1.639
42869	hsa-miR-936	6.33352	6.6405e-07	2.86335e-06	0.0703337	0.44546
147925	hsa-miR-3126-5p	3.32886	9.30579e-09	5.67471e-08	0.255561	0.850725
147682	hsv1-miR-H6-5p	2.00827	0.0170494	0.0289154	0.0219612	0.0441041
148559	hsa-miR-411-3p	12.2491	0.00178044	0.00376358	0.011385	0.139456
17488	kshv-miR-K12-6-3p	40.0615	6.20177e-07	2.70228e-06	0.250636	10.0409
168782	hsa-miR-5093	5.04621	0.000996275	0.00221118	0.0259574	0.130986
168820	hsa-miR-4711-5p	8.35927	0.00685114	0.0126358	0.00634017	0.0529992
169245	hsa-miR-2467-3p	3.66014	7.43827e-08	3.81576e-07	0.0619984	0.226923
169240	hsa-miR-3944-5p	2.21847	3.28534e-05	0.000102946	0.0276537	0.0613488
169361	hsa-miR-4481	17.39	0.0386639	0.0599725	0.00981671	0.170713
169395	hsa-miR-4484	49.2296	6.02188e-07	2.63312e-06	0.235493	11.5932
17631	hcmv-miR-UL22A-5p	11.7024	0.000352969	0.000873217	0.00766543	0.089704
42954	ebv-miR-BART7-5p	2.16424	0.000175476	0.000461993	0.246823	0.534184
42723	hsa-miR-195-3p	3.13453	3.10136e-08	1.72622e-07	0.125024	0.391893
42950	hsa-miR-24-2-5p	5.62152	0.000168002	0.000443256	0.116136	0.652863
42442	hsa-miR-498	2.1853	0.000881965	0.00199848	0.965939	2.11087
42654	hsa-miR-483-5p	3.07666	8.89268e-05	0.000251845	0.279078	0.858627
146072	hsa-miR-1469	13.5859	1.70663e-06	6.8375e-06	0.220803	2.99981
145722	hsa-miR-520e	2.77771	3.13718e-05	9.88015e-05	0.0563103	0.156413
145692	hsa-miR-499a-3p	17.6068	3.7749e-09	2.53152e-08	0.0736822	1.29731
147942	hsa-miR-4268	2.63906	5.29836e-05	0.000159592	1.29607	3.4204
147530	hsa-miR-378b	4.13966	4.72227e-07	2.10179e-06	0.345587	1.43061
148622	hsa-miR-877-3p	12.0191	3.98232e-08	2.15861e-07	0.221988	2.66809
147752	hsa-miR-4302	6.33765	0.0495793	0.0749867	0.012575	0.0796958
148639	hsa-miR-4298	3.97389	2.19075e-05	7.20024e-05	0.0601287	0.238945
148261	hsa-miR-208a-5p	3.39208	1.90051e-06	7.56555e-06	0.169121	0.573673
168680	hsa-miR-378f	19.439	5.78754e-15	1.43994e-13	0.0402812	0.783025
168637	hsa-miR-3940-5p	2.62561	1.45732e-05	4.97369e-05	4.43146	11.6353
168682	hsa-miR-4502	3.48895	3.18766e-06	1.2258e-05	0.0778348	0.271562
42834	hsa-miR-219a-2-3p	3.63799	0.000191226	0.000500284	0.0161111	0.0586121
46810	hsa-miR-1827	6.15011	0.00593716	0.01114	0.434903	2.6747
148006	hsa-miR-4315	3.16173	0.00381974	0.00750673	0.0133848	0.0423191
147862	hsa-miR-3158-3p	2.51373	0.000427514	0.00103974	0.0195086	0.0490394
148349	hsa-miR-3938	3.85636	3.48997e-05	0.000108402	0.0378597	0.146001
145769	hsa-miR-371a-5p	5.89676	0.0480844	0.0731707	0.0165902	0.0978281
168616	hsa-miR-4536-3p	2.24062	0.013252	0.0229608	0.620941	1.39129
168724	hsa-miR-4529-3p	6.64651	0.000142031	0.000381614	0.0175713	0.116788
169380	hsa-miR-3124-3p	5.53395	9.65152e-08	4.86093e-07	2.43745	13.4887
42708	hsa-miR-99a-5p	17.6102	4.27055e-05	0.00013037	0.0953738	1.67956
46295	hsa-miR-1286	4.03834	3.69313e-06	1.40928e-05	0.0391518	0.158108
46626	hsa-miR-30c-2-3p	11.5602	0.000179591	0.000471568	0.00945757	0.109332
42609	hsa-miR-135a-3p	2.11386	0.000280489	0.000707049	0.0374093	0.079078
11020	hsa-miR-22-3p	8.46865	4.66974e-08	2.48254e-07	4.75261	40.2482
4610	hsa-miR-126-3p	35.5386	1.80821e-07	8.56919e-07	0.628879	22.3495
11007	hsa-miR-206	5.4193	1.35861e-07	6.60201e-07	0.762199	4.13058
46221	hsa-miR-519d-3p	2.02424	0.0419823	0.0647162	0.0238546	0.0482875
145833	hsa-miR-596	10.325	1.61019e-08	9.36018e-08	0.0139817	0.144361
145820	hsa-let-7c-5p	4.7435	8.43579e-05	0.00024014	1.18461	5.61919
145846	hsa-let-7e-5p	2.14275	0.0309195	0.0488741	1.45537	3.1185
147771	hsa-miR-4328	22.5172	0.0126441	0.0219683	0.24949	5.61783
148361	hsa-miR-3911	3.48935	2.088e-08	1.19424e-07	0.120364	0.419994
17328	ebv-miR-BART8-3p	12.9114	5.11152e-08	2.7001e-07	0.147426	1.90348
169065	hsa-miR-378h	2.27321	0.0161929	0.0276513	0.0337994	0.0768331
169123	hsa-miR-3184-3p	3.91421	4.03737e-09	2.70026e-08	0.0735796	0.288006
169035	hsa-miR-4658	2.51187	1.56945e-08	9.18773e-08	0.357883	0.898954
169404	hsa-miR-3663-5p	5.10326	0.00244334	0.0050323	0.0101945	0.052025
17613	hsa-miR-645	3.83061	0.00011647	0.000321262	0.0216184	0.0828119
11092	hsa-miR-378a-5p	17.3069	1.42573e-09	1.07491e-08	0.0137713	0.238339
146074	hsa-miR-2114-5p	2.16993	0.00176569	0.00373557	0.0474043	0.102864
146069	hsa-miR-1915-5p	3.65717	0.000269336	0.000683087	0.0139308	0.0509474
148057	hsa-miR-186-3p	3.62261	0.0217308	0.0358291	0.0436733	0.158211
42702	hsa-miR-30c-1-3p	2.39319	3.01516e-07	1.38153e-06	0.044272	0.105951
168959	hsa-miR-4778-5p	2.03664	0.000315601	0.000788368	0.170893	0.348049
168686	hsa-miR-4768-5p	3.63706	1.31364e-07	6.43375e-07	0.0405202	0.147374
168557	hsa-miR-4777-5p	3.11218	3.18046e-05	0.000100038	0.513073	1.59677
169204	hsa-miR-4709-3p	2.47799	0.000164369	0.000435052	0.389411	0.964955
169259	hsa-miR-4773	2.72917	8.89758e-05	0.000251845	0.172081	0.469638
168980	hsa-miR-4324	2.59784	0.00783909	0.0143515	0.968597	2.51626
168986	hsa-miR-4677-3p	2.01765	8.22278e-05	0.000234883	0.519728	1.04863
30033	hsa-miR-877-5p	4.24973	4.80718e-06	1.79314e-05	0.247126	1.05022
42458	hcmv-miR-US25-1-3p	3.83997	0.00146833	0.00314119	0.0551651	0.211832
42845	hsa-miR-125b-2-3p	17.654	2.97089e-05	9.42804e-05	0.100907	1.78141
146180	hsa-miR-1909-3p	22.6484	0.000353077	0.000873217	0.0177221	0.401378
146160	hsa-miR-133b	2989.33	8.03057e-13	1.20362e-11	0.0107446	32.1191
148217	hsa-miR-23c	5.96529	9.97932e-07	4.19401e-06	0.303309	1.80933
147603	hsa-miR-4300	2.955	3.41585e-07	1.5424e-06	0.197494	0.583595
168562	hsa-miR-4738-3p	4.70842	2.09665e-06	8.25391e-06	0.0113766	0.0535658
168904	hsa-miR-4473	6.1565	0.00245085	0.00503944	0.337417	2.07731
168869	hsa-miR-5010-3p	3.51601	2.30332e-07	1.07517e-06	0.0192499	0.0676828
168860	hsa-miR-4766-5p	3.54101	0.0002595	0.000660835	0.0290309	0.102799
168672	hsa-miR-1587	20.3853	4.74468e-05	0.00014396	0.228117	4.65025
169094	hsa-miR-4482-3p	3.94856	0.000726693	0.00167875	0.0338483	0.133652
169292	hsa-miR-4717-5p	3.6093	3.16478e-08	1.75759e-07	0.027344	0.0986925
169177	hsa-miR-4664-3p	2.41723	0.00863109	0.015686	0.0123766	0.0299171
169390	hsa-miR-4800-5p	2.24239	7.17969e-07	3.07984e-06	0.271803	0.60949
17498	hsa-miR-601	2.0726	1.89366e-08	1.09314e-07	0.1335	0.276693
17532	ebv-miR-BART5-5p	9.30447	8.80774e-10	6.9347e-09	0.0234794	0.218463
27545	hsa-miR-373-5p	5.81984	1.70381e-05	5.75181e-05	0.0283841	0.165191
42641	hsa-miR-145-5p	20.4019	0.00610596	0.0113966	0.231693	4.72698
11104	hsa-miR-422a	4.21918	5.92196e-08	3.09534e-07	0.162993	0.687696
42694	hsa-miR-485-3p	2.64378	0.000546928	0.00129104	0.341052	0.901667
146185	bkv-miR-B1-5p	2.70041	0.000902016	0.00203649	0.0717053	0.193634
147790	hsv2-miR-H7-3p	2.40535	3.55375e-08	1.96001e-07	0.173807	0.418066
168746	hsa-miR-4756-5p	11.2592	2.65783e-05	8.55456e-05	0.0232962	0.262298
168946	hsa-miR-4673	13.9287	3.86413e-05	0.00011928	0.0221976	0.309183
169228	hsa-miR-4698	13.0417	2.32807e-05	7.6314e-05	1.18455	15.4486
11038	hsa-miR-299-5p	4.73103	0.00348182	0.00691361	0.0217282	0.102797
46309	hsa-miR-1226-3p	3.09164	0.000647552	0.00151136	0.0241436	0.0746432
13177	hsa-miR-143-3p	51.9056	0.0145109	0.0249331	0.435725	22.6166
46866	hsa-miR-1321	4.2756	1.50952e-06	6.11677e-06	0.451704	1.93131
146112	hsa-miR-30b-5p	2.36025	0.00117936	0.00258297	5.1389	12.1291
145640	hsa-miR-328-3p	3.42004	1.86696e-05	6.26009e-05	0.0337564	0.115448
147792	hsa-miR-3165	2.2137	5.21979e-06	1.92683e-05	0.0913699	0.202265
147935	hsa-miR-3125	2.34203	0.00104538	0.00230781	0.0468869	0.10981
148668	hsa-miR-378a-3p	4.20082	9.12592e-11	8.66614e-10	0.813259	3.41636
148536	hsa-miR-1-5p	6.75907	1.03308e-08	6.26902e-08	0.0935139	0.632067
42570	hsa-miR-194-3p	43.3503	0.000967375	0.00215859	0.0297329	1.28893
168972	hsa-miR-5004-3p	3.30995	4.62087e-09	3.04953e-08	0.0488438	0.161671
168960	hsa-miR-4436a	2.19201	0.000135627	0.00036601	0.102471	0.224618
169260	hsa-miR-4436b-3p	2.03026	8.78426e-06	3.13112e-05	0.425109	0.863083
169322	hsa-miR-4534	3.11656	0.000934649	0.00210254	0.0346859	0.108101
168985	hsa-miR-4722-5p	6.05713	0.00054671	0.00129104	0.0297747	0.180349
17822	hsa-miR-490-5p	2.72692	0.000427174	0.00103974	0.0619942	0.169053
42668	hsa-let-7c-3p	4.95719	3.6368e-12	4.6165e-11	0.0684342	0.339241
11014	hsa-miR-214-3p	2.95904	0.00557375	0.0105296	0.266571	0.788793
46439	hsa-miR-1243	3.92923	1.62056e-06	6.51367e-06	0.0283082	0.111229
45764	hsa-miR-302e	4.53806	6.10476e-08	3.1842e-07	0.156941	0.712206
147755	hsa-miR-378c	9.24147	5.7764e-09	3.67562e-08	0.152362	1.40804
148648	hsa-miR-1261	4.4439	0.00593414	0.01114	0.0879261	0.390735
148068	hsa-miR-758-5p	3.86822	3.06704e-07	1.40272e-06	0.167151	0.646579
168944	hsa-miR-4707-5p	19.6709	6.41903e-06	2.34516e-05	0.300862	5.91823
168832	hsa-miR-4674	19.1917	0.000445145	0.00107318	0.10929	2.09746
168696	hsa-miR-4739	2.6877	0.000272878	0.000691364	0.366256	0.984387
169045	hsa-miR-4651	13.1029	0.000121615	0.000332086	0.0136085	0.178311
169143	hsa-miR-4459	7.0158	0.000144961	0.000389064	0.431727	3.02891
169244	hsa-miR-5572	8.70711	0.000402756	0.000986277	0.0528341	0.460033
169021	hsa-miR-4646-5p	5.30438	0.000196998	0.000513226	0.0508357	0.269652
Treatment vs Control 2.0 fold down regulated miRNAs
		Fold change	P-value	FDR
ID	Name	Treatment vs Control	Treatment vs Control	Treatment vs Control	Mean of Control group	Mean of Treatment group
42638	hsa-miR-23a-5p	0.325106	4.00449e-13	6.59812e-12	0.319036	0.10372
17928	hsa-miR-181a-2-3p	0.308881	0.000351202	0.000870309	0.761704	0.235276
46427	hsa-miR-1248	0.144886	2.94311e-19	2.28827e-17	0.364738	0.0528454
11052	hsa-miR-31-5p	0.0849768	8.07722e-12	9.4793e-11	4.77375	0.405658
42896	hsa-miR-450b-5p	0.23194	9.15936e-05	0.00025808	0.0572351	0.0132751
145831	hsa-miR-625-5p	0.148507	9.30968e-06	3.2995e-05	0.137996	0.0204934
145678	hsa-miR-150-5p	0.181326	9.0565e-05	0.000255761	10.3932	1.88455
147705	hsa-miR-4320	0.343111	2.94938e-17	1.33419e-15	0.130179	0.0446659
147891	hsa-miR-3175	0.294734	9.06724e-14	1.68353e-12	6.10862	1.80042
147186	hsa-miR-200b-3p	0.101361	9.13933e-13	1.3616e-11	1.21664	0.12332
148599	hsa-miR-3680-5p	0.346568	9.76419e-14	1.7995e-12	0.412448	0.142941
30442	hsa-miR-802	0.224924	1.22383e-09	9.34014e-09	0.0625519	0.0140694
168640	hsa-miR-4475	0.445885	7.18788e-09	4.47808e-08	1.17371	0.523341
168910	hsa-miR-4735-5p	0.446782	1.07982e-08	6.50507e-08	0.395537	0.176719
169335	hsa-miR-4699-5p	0.388662	1.88337e-09	1.36216e-08	0.286185	0.111229
169358	hsa-miR-4417	0.0802203	1.5659e-19	1.41216e-17	1.41688	0.113662
169167	hsa-miR-4451	0.377531	2.42695e-08	1.37233e-07	5.76057	2.17479
169398	hsa-miR-5096	0.134347	1.0085e-05	3.54902e-05	0.188238	0.0252891
42959	hsa-miR-514a-3p	0.213497	0.00253747	0.00520463	0.0917195	0.0195818
11181	hsa-miR-95-3p	0.12751	0.00676487	0.0124952	0.0409428	0.00522061
11077	hsa-miR-363-3p	0.121943	2.17519e-06	8.53607e-06	0.335061	0.0408584
145701	hsa-miR-668-3p	0.157012	3.58736e-21	7.43779e-19	5.16393	0.810799
147837	hsa-miR-3119	0.478743	3.8518e-06	1.45864e-05	0.113964	0.0545597
147981	hsa-miR-4325	0.292774	0.00210771	0.00438095	0.13004	0.0380723
148430	hsa-miR-374c-5p	0.237142	9.7491e-08	4.90015e-07	2.14012	0.507511
147595	hsa-miR-3178	0.162005	0.000654781	0.0015268	0.307429	0.0498049
168568	hsa-miR-1290	0.235403	0.0322079	0.0506211	0.534131	0.125736
168811	hsa-miR-1255b-2-3p	0.298125	2.6678e-14	5.77172e-13	2.56744	0.765419
168801	hsa-miR-4477b	0.362287	7.13985e-07	3.06804e-06	0.112067	0.0406003
169188	hsa-miR-4443	0.349708	6.48997e-10	5.27682e-09	11.6566	4.07641
169336	hsa-miR-17-5p	0.193	7.7418e-09	4.76772e-08	2.70076	0.521246
169222	hsa-miR-4760-5p	0.0771529	1.28229e-12	1.80546e-11	0.305343	0.0235581
17608	hsa-miR-425-5p	0.278152	9.01556e-05	0.000254894	1.2626	0.351195
42524	hsa-miR-21-3p	0.0692996	7.86591e-07	3.34537e-06	0.86225	0.0597535
14301	hsa-miR-361-5p	0.415347	3.71452e-09	2.49776e-08	1.53575	0.637868
42970	hsa-miR-744-3p	0.161015	7.50106e-12	8.92949e-11	0.0581781	0.00936756
42865	hsa-miR-181a-5p	0.425285	1.09447e-06	4.55359e-06	5.71061	2.42864
42667	hsa-miR-302b-5p	0.131692	1.23286e-10	1.14454e-09	0.110097	0.014499
42523	hsa-miR-26b-3p	0.186336	3.51396e-09	2.38222e-08	0.151596	0.0282478
42780	hsa-miR-1307-5p	0.345733	0.0141129	0.0242996	0.102693	0.0355043
145842	hsa-miR-658	0.0554692	1.0714e-10	1.00971e-09	0.237563	0.0131774
147840	hsv2-miR-H9-3p	0.473275	0.000614074	0.00143862	0.0717931	0.0339779
147654	hsa-miR-3138	0.154355	6.80761e-07	2.93034e-06	0.0613843	0.00947499
148640	hsa-miR-34b-3p	0.0591538	1.46644e-08	8.62528e-08	0.145643	0.00861536
148327	hsa-miR-3651	0.0637549	1.88761e-17	9.03151e-16	1.33744	0.0852685
168878	hsa-miR-5100	0.495251	3.21144e-09	2.18308e-08	138.192	68.44
168558	hsa-miR-5585-3p	0.108397	3.27257e-10	2.82714e-09	0.295018	0.0319792
169265	hsa-miR-4733-3p	0.0507243	1.65848e-09	1.22807e-08	2.40981	0.122236
169132	hsa-miR-382-3p	0.413047	0.000154531	0.000412082	2.01439	0.832037
169199	hsa-miR-4518	0.104102	9.98764e-17	3.70884e-15	7.51723	0.782556
46438	hsa-let-7g-5p	0.435857	4.17552e-05	0.000127782	11.1246	4.84874
42478	hsa-miR-593-5p	0.15278	1.26637e-06	5.19922e-06	0.389333	0.0594823
17589	ebv-miR-BART3-3p	0.362923	4.65605e-13	7.57141e-12	0.157156	0.0570357
10306	hsa-miR-146b-5p	0.230566	7.73711e-05	0.000222286	4.43994	1.0237
17882	hsa-miR-20b-3p	0.119982	1.44788e-20	1.89596e-18	1.79551	0.215428
42874	hsa-miR-16-2-3p	0.334993	4.12654e-09	2.74515e-08	0.211849	0.070968
10977	hsa-miR-183-5p	0.149204	6.25354e-16	1.99472e-14	1.12799	0.1683
10990	hsa-miR-196a-5p	0.0551288	1.39691e-05	4.78063e-05	0.225272	0.012419
11040	hsa-miR-29b-3p	0.415562	3.41281e-14	7.19583e-13	38.9052	16.1675
146111	hsa-miR-767-5p	0.331336	8.79455e-21	1.5376e-18	3.28102	1.08712
145693	hsa-miR-92a-3p	0.164636	3.08079e-11	3.25831e-10	1.76012	0.289779
145637	hsa-miR-187-3p	0.0942406	8.77028e-06	3.13112e-05	1.33226	0.125553
147640	kshv-miR-K12-10a-5p	0.336069	4.43344e-08	2.38238e-07	0.121163	0.0407192
147666	hsa-miR-4277	0.261149	0.00791479	0.0144688	0.0948453	0.0247687
148181	hsa-miR-203b-5p	0.132853	9.83882e-06	3.46728e-05	0.0537323	0.00713849
148386	hsa-miR-219b-5p	0.328825	3.33408e-18	1.97504e-16	1.32794	0.436661
168964	hsa-miR-4450	0.402783	1.90641e-05	6.36666e-05	1.19196	0.480101
168812	hsa-miR-875-3p	0.369661	0.00193503	0.00405248	0.0467032	0.0172644
169319	hsa-miR-3136-3p	0.487307	7.90561e-09	4.85658e-08	1.1462	0.558552
169169	hsa-miR-5684	0.258089	2.40038e-15	6.86453e-14	24.2374	6.2554
42750	hsa-miR-636	0.293957	5.10446e-20	6.04758e-18	0.696371	0.204704
42640	hsa-miR-20b-5p	0.137063	5.63872e-10	4.66084e-09	2.50415	0.343226
17463	hsa-miR-151a-3p	0.487922	1.82301e-09	1.32234e-08	0.332728	0.162345
46416	hsa-miR-1293	0.286399	2.39344e-13	4.19358e-12	0.105044	0.0300845
46789	hsa-miR-513b-5p	0.185586	3.18055e-13	5.36174e-12	0.458798	0.0851464
145643	hsa-miR-382-5p	0.306411	3.30169e-15	8.73894e-14	0.163382	0.0500622
147817	hsa-miR-3196	0.24259	0.00117552	0.00257682	0.126531	0.0306953
147743	hsa-miR-4275	0.464227	4.91558e-08	2.60767e-07	4.17547	1.93837
148420	hsa-miR-3607-3p	0.25923	4.99962e-07	2.21686e-06	12.4835	3.2361
148382	hsa-miR-3609	0.230866	0.000295361	0.000740785	0.0636834	0.0147024
148215	hsa-miR-3591-3p	0.377309	4.01126e-15	1.05053e-13	0.345746	0.130453
168644	hsa-miR-4775	0.382149	1.77977e-12	2.433e-11	0.307052	0.11734
168919	hsa-miR-4456	0.368681	1.30998e-08	7.77859e-08	15.4085	5.68081
168963	hsa-miR-664b-5p	0.0305058	8.40342e-18	4.35577e-16	1.9687	0.0600569
169159	hsa-miR-4521	0.277536	9.76392e-10	7.61524e-09	0.576419	0.159977
169311	hsa-miR-4714-5p	0.144687	5.25589e-17	2.17944e-15	16.3457	2.365
33902	hsa-miR-128-3p	0.471286	0.000783218	0.00179104	0.14245	0.0671346
46703	hsa-miR-548e-3p	0.122303	1.06019e-16	3.87905e-15	1.97644	0.241726
17415	ebv-miR-BART10-3p	0.0918955	6.11379e-11	5.98863e-10	0.116947	0.0107469
42581	hsa-miR-513a-5p	0.494801	0.00164203	0.00348878	0.884297	0.437551
19585	hsa-miR-148b-3p	0.316385	1.72702e-08	9.99263e-08	0.888964	0.281255
14272	hsa-miR-542-3p	0.459028	1.10303e-06	4.57391e-06	1.31005	0.601351
10964	hsa-miR-155-5p	0.184535	2.06844e-09	1.47882e-08	1.24823	0.230341
17848	hsa-miRPlus-A1087	0.128008	5.00753e-07	2.21686e-06	0.78534	0.10053
145844	hsa-miR-374a-5p	0.0836462	1.3384e-11	1.52749e-10	3.61048	0.302002
145950	hsa-miR-33b-5p	0.0888333	5.27436e-15	1.32551e-13	0.14762	0.0131136
147793	hsa-miR-4252	0.375096	2.28152e-11	2.51169e-10	0.273659	0.102649
147554	hsa-miR-4273	0.292234	1.60979e-08	9.36018e-08	0.536779	0.156865
147929	hsa-miR-1273c	0.223379	1.78457e-07	8.4733e-07	0.0777623	0.0173705
148038	hsa-miR-3679-3p	0.494285	1.64103e-05	5.5474e-05	0.125406	0.0619861
169009	hsa-miR-548ap-5p/hsa-miR-548j-5p	0.154309	3.23359e-17	1.41143e-15	0.85652	0.132169
169142	hsa-miR-550a-5p	0.289157	8.09181e-05	0.000231407	0.287878	0.083242
168995	hsa-miR-4791	0.0875296	1.82014e-15	5.39109e-14	14.1385	1.23754
42808	hsa-miR-874-3p	0.369346	3.36995e-12	4.32187e-11	0.691509	0.255406
17810	hsa-miR-29b-1-5p	0.292478	4.29527e-16	1.42488e-14	0.213661	0.0624913
10975	hsa-miR-182-5p	0.0413403	2.31578e-14	5.09882e-13	1.29864	0.0536861
29190	hsa-miR-708-5p	0.493518	3.58481e-07	1.61576e-06	0.0658427	0.0324945
46929	hsa-miR-548n	0.24045	5.86138e-09	3.71072e-08	0.0565665	0.0136014
42663	hsa-miR-20a-3p	0.107448	9.93506e-09	6.04362e-08	0.226966	0.024387
10988	hsa-miR-194-5p	0.462407	8.63268e-05	0.000245232	0.289929	0.134065
32891	hsa-miR-769-5p	0.119402	4.4294e-11	4.46168e-10	0.0938934	0.0112111
148471	hsa-miR-152-5p	0.168591	6.03139e-13	9.49754e-12	0.0881467	0.0148608
168571	hsa-miR-550b-2-5p	0.328847	0.00178707	0.00377119	0.748546	0.246157
168875	hsa-miR-5091	0.179375	1.14848e-07	5.70341e-07	0.23778	0.0426517
169141	hsa-miR-4423-3p	0.374129	5.33901e-14	1.04767e-12	0.725533	0.271443
169408	hsa-miR-181d-5p	0.440846	1.36738e-08	8.08085e-08	1.62474	0.716261
42576	hsa-miR-342-5p	0.414033	0.00011839	0.000324949	0.617008	0.255462
46869	hsa-miR-1258	0.145556	3.24432e-12	4.2041e-11	0.53885	0.0784327
11004	hsa-miR-203a-3p	0.401547	9.82182e-07	4.1348e-06	0.404427	0.162397
19588	hsa-miR-17-3p	0.172798	2.7205e-15	7.6916e-14	0.695765	0.120227
46404	hsa-miR-1244	0.242052	2.95227e-06	1.1388e-05	0.0681808	0.0165033
17875	hsa-miR-500a-5p	0.421933	1.51339e-10	1.37842e-09	0.232368	0.0980439
29577	hsa-miR-374a-3p	0.194266	0.00138445	0.00299003	0.0844224	0.0164004
46320	hsa-miR-31-3p	0.280111	0.000680463	0.0015807	0.942059	0.263881
11065	hsa-miR-335-5p	0.405137	0.00205551	0.0042815	0.64692	0.262091
21702	hsa-miR-219a-1-3p	0.171189	5.33226e-12	6.47154e-11	0.252602	0.0432427
11022	hsa-miR-221-3p	0.122634	1.21591e-18	8.17619e-17	5.64494	0.692262
42730	hsa-miR-423-3p	0.31089	2.72226e-12	3.56473e-11	1.45406	0.452053
42839	hsa-miR-135a-5p	0.146402	0.000149144	0.000399431	0.0875196	0.0128131
145976	hsa-miR-663b	0.228488	8.90179e-11	8.48569e-10	0.0847958	0.0193748
148085	hsa-miR-3687	0.106047	4.40877e-14	8.91791e-13	1.00606	0.10669
148317	hsa-miR-3621	0.385871	7.33587e-05	0.00021322	0.518352	0.200017
11037	hsa-miR-299-3p	0.379013	9.31184e-10	7.30847e-09	0.393531	0.149153
169080	hsa-miR-4684-5p	0.105518	7.4848e-11	7.2179e-10	0.232209	0.0245022
169262	hsa-miR-5009-5p	0.246795	9.01069e-09	5.52182e-08	0.115025	0.0283875
169363	hsa-miR-320c	0.491838	4.95203e-05	0.000149886	0.400741	0.1971
169082	hsa-miR-1275	0.370693	6.26335e-08	3.24754e-07	1.30808	0.484895
169020	hsa-miR-4506	0.496071	0.00254595	0.00521773	0.176616	0.0876139
46737	hsa-miR-1265	0.329016	7.27668e-23	3.23928e-20	1.07168	0.3526
42542	hsa-miR-589-5p	0.437783	1.10223e-12	1.59065e-11	4.39513	1.92411
17893	hsa-miR-362-3p	0.343542	6.40057e-05	0.000189129	0.16093	0.0552863
46443	hsa-miR-193a-5p	0.222962	0.000277148	0.00070147	0.0564302	0.0125818
17503	hsa-miR-590-5p	0.120923	2.17064e-08	1.233e-07	0.603192	0.0729397
13140	hsa-miR-138-5p	0.14531	3.71895e-12	4.69682e-11	0.603022	0.0876253
11013	hsa-miR-181a-3p	0.446912	0.00420652	0.00817642	0.0872975	0.0390143
42551	hsa-miR-122-3p	0.421196	2.37324e-09	1.6727e-08	0.423002	0.178167
17732	hsa-miR-192-5p	0.398438	0.0024355	0.00502447	0.0943764	0.0376031
146142	hsa-miR-1972	0.191716	2.07289e-11	2.30239e-10	0.0779364	0.0149416
145789	hsa-miR-550a-3-5p/hsa-miR-550a-5p	0.154938	5.59311e-12	6.75518e-11	4.80449	0.7444
145972	hsa-miR-141-5p	0.0815715	1.32036e-14	3.07015e-13	0.155044	0.0126472
147684	hsa-miR-3200-5p	0.215431	9.75335e-06	3.44203e-05	0.0761759	0.0164106
148132	hsa-miR-3622a-3p	0.322005	1.86572e-17	9.03151e-16	0.144905	0.0466603
168589	hsa-miR-4671-3p	0.231538	0.0156144	0.0267552	0.668673	0.154823
168772	hsa-miR-224-5p	0.219436	2.08059e-06	8.20368e-06	0.18908	0.0414909
169376	hsa-miR-5701	0.116968	4.9563e-16	1.62254e-14	54.3653	6.35899
169179	hsa-miR-4650-5p	0.127246	1.13094e-09	8.68448e-09	0.536718	0.0682951
169010	hsa-miR-2681-3p	0.118982	5.23284e-17	2.17944e-15	0.709604	0.0844304
11277	hsa-miR-7-1-3p	0.197697	1.17808e-12	1.68452e-11	0.139838	0.0276455
32884	hsa-miR-342-3p	0.0563618	6.53995e-09	4.11934e-08	6.13564	0.345816
46623	hsa-miR-1273a	0.228415	1.80449e-15	5.39109e-14	0.363089	0.0829351
42682	hsa-miR-25-3p	0.253274	7.30688e-10	5.82677e-09	1.72103	0.435891
17854	hsa-miR-106b-3p	0.362326	1.40023e-13	2.47075e-12	0.355375	0.128762
10998	hsa-miR-19b-3p	0.138826	1.60659e-14	3.66714e-13	20.8033	2.88805
17530	hsa-miR-641	0.40309	0.000180797	0.000473997	0.048757	0.0196535
145714	hsa-miR-28-3p	0.34895	3.29189e-11	3.41259e-10	0.53861	0.187948
147588	hsa-miR-4288	0.208482	3.29153e-19	2.48162e-17	7.23594	1.50857
147649	hsa-miR-500a-5p/hsa-miR-500b-5p	0.236964	0.000672202	0.00156449	0.0483447	0.0114559
148379	hsa-miR-3654	0.246316	3.37178e-13	5.59266e-12	21.1148	5.2009
169102	hsa-miR-4639-3p	0.209666	1.24034e-06	5.11769e-06	20.8348	4.36835
17953	hsa-miR-183-3p	0.355687	1.89393e-06	7.55145e-06	1.9119	0.680039
42538	hsa-miR-196a-3p	0.286015	3.85709e-12	4.82234e-11	2.85263	0.815895
10997	hsa-miR-19a-3p	0.139083	9.14659e-12	1.0634e-10	14.6156	2.03278
11053	hsa-miR-32-5p	0.12256	7.74731e-16	2.43991e-14	2.42069	0.296679
42912	hsa-miR-339-3p	0.32439	5.04486e-07	2.22942e-06	0.0769744	0.0249697
46567	hsa-miR-3176	0.239656	2.79508e-13	4.82927e-12	0.217042	0.0520155
147735	hsa-miR-4289	0.495644	0.00359648	0.00711383	1.11818	0.554219
148499	hsa-miR-3910	0.101197	4.13972e-18	2.34082e-16	0.908114	0.0918982
11023	hsa-miR-222-3p	0.110963	1.75448e-19	1.41216e-17	9.92514	1.10132
168887	hsa-miR-5089-5p	0.295048	6.12357e-17	2.38054e-15	11.3397	3.34575
169239	hsa-miR-4732-5p	0.294109	0.0199015	0.0331425	1.05236	0.309509
42514	hsa-miR-937-3p	0.0888226	1.21894e-21	3.3697e-19	2.0225	0.179644
17338	hsa-miR-660-5p	0.146346	0.000758751	0.00174149	0.148622	0.0217502
10947	hsa-miR-142-3p	0.234449	7.38106e-10	5.86711e-09	68.8438	16.1404
11091	hsa-miR-377-3p	0.112774	1.82655e-16	6.49207e-15	0.231648	0.0261238
14328	hsa-miR-124-3p	0.475974	0.00293055	0.00594716	0.168066	0.0799953
17427	hsa-miR-200c-3p	0.0393527	3.21538e-11	3.34722e-10	5.84243	0.229915
146084	ebv-miR-BART4-3p	0.488899	0.000443894	0.0010712	0.0760671	0.0371892
145798	hsa-miR-142-5p	0.114136	5.03502e-10	4.18968e-09	43.3446	4.94717
148684	hsa-miR-628-3p	0.303404	0.026817	0.0430457	0.198892	0.0603448
148052	hsa-miR-374c-3p	0.324807	2.26521e-10	2.02728e-09	0.154304	0.050119
168716	hsa-miR-4487	0.0771541	4.93863e-08	2.61432e-07	0.947551	0.0731074
168754	hsa-miR-5692b/hsa-miR-5692c	0.106208	0.000110163	0.00030624	0.170552	0.018114
169377	hsa-miR-4715-3p	0.491145	9.68297e-10	7.57586e-09	0.148741	0.0730535
169189	hsa-miR-4795-5p	0.194406	3.19543e-07	1.45608e-06	4.58674	0.89169
169203	hsa-miR-5095	0.181739	2.56741e-10	2.26515e-09	0.30886	0.0561321
169409	hsa-miR-4286	0.411007	6.21312e-22	1.93228e-19	12.9942	5.34069
17660	hsa-miR-550a-3p	0.379904	1.01743e-13	1.86131e-12	0.138793	0.0527279
27544	hsa-miR-363-5p	0.278867	3.85644e-08	2.10413e-07	2.61419	0.729012
17935	hsa-miR-101-5p	0.36329	0.00345144	0.00686975	0.108272	0.0393343
42898	hsa-miR-124-5p	0.173947	0.00707731	0.0129951	0.700758	0.121895
27720	hsa-miR-15a-5p	0.271593	2.66083e-08	1.48767e-07	16.2405	4.41081
42476	hsa-miR-374b-3p	0.270076	3.09068e-11	3.25831e-10	0.403146	0.10888
17592	hsa-miR-604	0.217957	5.40341e-08	2.84101e-07	0.105119	0.0229116
17961	hsa-miR-629-5p	0.355119	1.76906e-07	8.41572e-07	0.216531	0.0768943
146113	hsa-miRPlus-G1246-3p	0.102736	3.52844e-21	7.43779e-19	0.732872	0.0752921
147923	hsa-miR-3142	0.156343	5.15089e-09	3.33648e-08	3.57343	0.558683
148118	hsa-miR-676-5p	0.224783	1.63551e-15	4.96239e-14	0.462864	0.104044
168914	hsa-miR-5689	0.407258	2.60993e-09	1.80878e-08	0.331952	0.13519
168758	hsa-miR-4425	0.389808	8.06498e-07	3.42417e-06	0.42809	0.166873
168915	hsa-miR-4780	0.312008	1.1936e-12	1.69696e-11	3.65276	1.13969
169149	hsa-miR-4659b-5p	0.486601	0.00669688	0.012388	0.0767267	0.0373353
169100	hsa-miR-4758-3p	0.35185	1.69575e-08	9.83455e-08	2.39512	0.842724
19582	hsa-miR-106b-5p	0.260341	4.80968e-13	7.77045e-12	2.65197	0.690418
13147	hsa-miR-96-5p	0.028442	3.25797e-07	1.47647e-06	0.996636	0.0283463
46918	hsa-miR-375	0.278473	4.58972e-11	4.58603e-10	0.42409	0.118098
29490	hsa-miR-7-5p	0.14029	4.89257e-15	1.25492e-13	2.06857	0.2902
17280	hsa-miR-15b-5p	0.105466	1.05546e-12	1.56309e-11	10.9194	1.15163
10967	hsa-miR-16-5p	0.248334	3.12818e-13	5.33075e-12	36.0223	8.94556
46440	hsa-miR-1287-5p	0.109407	4.62886e-10	3.87765e-09	0.30692	0.033579
42887	hsa-miR-331-3p	0.307556	9.73439e-16	3.02739e-14	1.13581	0.349326
145670	hsa-miR-18b-5p	0.0945739	3.0996e-10	2.68704e-09	0.340703	0.0322216
147501	hsa-miR-98-3p	0.467676	5.35323e-06	1.97024e-05	0.0909274	0.0425245
168802	hsa-miR-4516	0.243308	0.00026377	0.000670338	0.350282	0.0852264
168815	hsa-miR-4488	0.396669	0.0270523	0.043374	0.0554464	0.0219939
169129	hsa-miR-4284	0.0854259	3.66215e-16	1.24814e-14	72.0269	6.15297
42866	hsa-miR-451a	0.39193	3.88157e-05	0.00011967	64.1322	25.1354
17902	hsa-miR-15b-3p	0.284465	2.31329e-05	7.59298e-05	0.0468953	0.0133401
10946	hsa-miR-141-3p	0.0237038	3.58613e-12	4.57553e-11	10.7524	0.254872
42674	hsa-miR-431-3p	0.0754612	2.85282e-07	1.31441e-06	0.0584868	0.00441349
42949	hsa-miR-155-3p	0.272321	1.62005e-07	7.76624e-07	0.0718123	0.019556
13171	hsa-miR-429	0.0671835	4.07093e-08	2.20184e-07	0.151193	0.0101577
11024	hsa-miR-223-3p	0.172804	0.000455966	0.00109608	44.7605	7.73481
46829	hsa-miR-664a-5p	0.0801201	1.25801e-07	6.18562e-07	0.0921309	0.00738154
146169	mcv-miR-M1-3p	0.269432	5.53552e-14	1.07597e-12	1.09077	0.293887
147506	hsa-miR-21-5p	0.0855694	1.25304e-20	1.83386e-18	52.4517	4.48826
148674	hsa-miR-4321	0.108839	5.95846e-11	5.85955e-10	1.01983	0.110997
148620	hsa-miR-454-3p	0.135638	7.02999e-06	2.55338e-05	0.250792	0.034017
148418	hsa-miR-3607-5p	0.0682011	1.64731e-11	1.84617e-10	5.71136	0.389521
168857	hsa-miR-2392	0.474397	3.72419e-08	2.04092e-07	0.135028	0.064057
168864	hsa-miR-320d	0.499739	0.000477041	0.00113904	0.198835	0.0993653
168792	hsa-miR-4434	0.433356	4.14572e-10	3.50835e-09	0.381106	0.165155
169383	hsa-miR-548ah-5p	0.467268	0.000116428	0.000321262	0.762376	0.356234
169184	hsa-miR-1304-3p	0.217042	2.37913e-11	2.59618e-10	0.212921	0.0462126
169187	hsa-miRPlus-C1110	0.133557	1.85966e-11	2.07481e-10	0.36166	0.0483022
169161	hsa-miR-4489	0.0819383	3.56078e-08	1.96001e-07	0.330788	0.0271042
10972	hsa-miR-181b-5p	0.419105	4.41594e-11	4.46168e-10	0.759113	0.318148
42951	ebv-miR-BHRF1-2-3p	0.233849	4.91714e-06	1.83141e-05	0.106919	0.025003
17668	hsa-miR-552-3p	0.159662	3.17281e-09	2.16272e-08	0.934387	0.149186
30687	hsa-miR-93-5p	0.165511	1.09108e-13	1.98147e-12	2.92647	0.484365
30592	hsa-miR-599	0.125656	0.0374307	0.0582411	0.818962	0.102907
17841	hsa-miRPlus-C1100	0.456946	9.40528e-06	3.32391e-05	0.133669	0.0610797
145845	hsa-miR-20a-5p	0.153702	7.92607e-13	1.19516e-11	5.3503	0.822353
147907	hsa-miR-4312	0.35304	4.09337e-05	0.000125732	0.362889	0.128114
147664	hsa-miR-4311	0.369866	2.6758e-11	2.85724e-10	0.364364	0.134766
17872	hsa-miR-148a-5p	0.372898	9.0762e-05	0.000256027	0.102108	0.038076
168749	hsa-miR-138-1-3p	0.206717	1.10185e-12	1.59065e-11	0.425251	0.0879067
168978	hsa-miR-371b-5p	0.386954	2.91222e-05	9.28922e-05	2.38154	0.921547
169258	hsa-miR-5692c	0.104517	2.53562e-07	1.17918e-06	0.317846	0.0332205
169091	hsa-miR-5006-5p	0.382059	7.35851e-07	3.1457e-06	0.205436	0.0784884
17377	hsa-miR-600	0.14115	3.41485e-25	2.83205e-22	1.62139	0.228859
42660	hsa-miR-144-5p	0.34748	0.00434927	0.00841445	0.20112	0.069885
42475	hsa-miR-221-5p	0.449696	4.81684e-09	3.16208e-08	0.233937	0.1052
42592	hsa-miR-338-3p	0.385027	0.03306	0.0516991	1.19978	0.461948
42783	hsa-miR-197-3p	0.308145	6.99218e-11	6.82217e-10	0.645256	0.198832
10952	hsa-miR-146a-5p	0.449868	0.000860908	0.00195432	2.12088	0.954117
42747	hsa-miR-93-3p	0.194	2.52999e-11	2.73679e-10	0.087262	0.0169288
42800	hsa-miR-582-5p	0.27588	0.042407	0.0651691	0.152363	0.0420339
145995	hsa-miR-196b-3p	0.0612443	5.54536e-19	3.94196e-17	0.49201	0.0301328
28302	hsa-miRPlus-A1015	0.236521	2.04157e-12	2.74563e-11	43.0259	10.1766
148098	hsa-miR-374b-5p	0.263293	1.00852e-09	7.84127e-09	1.84522	0.485832
148377	hsa-miR-3653-3p	0.185612	5.57338e-09	3.57386e-08	7.87225	1.46118
148383	hsa-miR-103a-2-5p	0.0713552	5.41702e-17	2.20943e-15	0.207645	0.0148165
168819	hsa-miR-200a-3p	0.0415158	4.86623e-11	4.84287e-10	1.67643	0.0695981
168899	hsa-miR-1285-5p	0.196109	1.25194e-17	6.22967e-16	0.294291	0.057713
168841	hsa-miR-5588-3p	0.158779	9.26643e-06	3.28886e-05	0.905851	0.14383
46731	hsa-miR-4657	0.264383	3.73148e-11	3.83633e-10	8.2713	2.18679
169212	hsa-miR-514a-5p	0.430703	3.20889e-05	0.000100804	0.299608	0.129042
17655	ebv-miR-BART14-5p	0.393056	1.3263e-06	5.42737e-06	0.0787526	0.0309541
10985	hsa-miR-191-5p	0.477456	0.00531129	0.0100951	3.30556	1.57826
46801	hsa-miR-106a-5p	0.172941	2.00569e-09	1.43808e-08	2.35291	0.406913
29852	hsa-miR-9-3p	0.447772	7.02588e-11	6.82828e-10	0.551449	0.246923
10987	hsa-miR-193b-3p	0.423009	0.00099122	0.00220192	0.174763	0.0739264
145914	hsa-miR-135b-5p	0.177666	3.78278e-12	4.75331e-11	0.121287	0.0215485
146049	hsa-miR-28-5p	0.432247	2.78594e-07	1.28598e-06	0.316791	0.136932
147943	hsa-miR-3074-3p	0.0533738	3.88021e-08	2.11247e-07	7.36869	0.393295
147667	hsa-miR-3182	0.0794148	5.34784e-14	1.04767e-12	4.69921	0.373187
168965	hsa-miR-4765	0.194094	1.71439e-18	1.12247e-16	0.563221	0.109318
168870	hsa-miR-1246	0.194297	1.24375e-05	4.30384e-05	15.4258	2.9972
168660	hsa-miR-5000-5p	0.256926	6.63582e-10	5.36036e-09	0.376786	0.0968063
168689	hsa-miR-361-3p	0.340654	6.24183e-07	2.71498e-06	0.355257	0.12102
168650	hsa-miR-3121-5p	0.365752	2.09531e-09	1.49373e-08	0.129017	0.0471884
168925	hsa-miR-1273g-3p	0.290855	9.90949e-12	1.14674e-10	24.0245	6.98766
